# Supplementary material for: Isolation and Identification of Phytocompounds from Maytenus dhofarensis and Their Biological Potentials
Source: Molecules. 2023 Aug 15;28(16):6077. doi: 10.3390/molecules28166077 (PMC10459021; doi:10.3390/molecules28166077)
Supplement: Supplementary file 1 [file molecules-28-06077-s001.zip]

Archive with 1 entries (1 files):
- molecules-2536190-supplementary.pdf
